# Supplementary material for: Intent to Be Vaccinated against COVID-19 in Victoria, Australia
Source: Vaccines (Basel). 2022 Jan 28;10(2):209. doi: 10.3390/vaccines10020209 (PMC8878999; doi:10.3390/vaccines10020209)
Supplement: Supplementary file 1 [file vaccines-10-00209-s001.zip]

Archive with 1 entries (1 files):
- vaccines-1529149-supplementary.pdf
